# Supplementary material for: The Association between Parental Involvement Behavior and Self-Esteem among Adolescents Living in Poverty: Results from the K-CHILD Study
Source: Int J Environ Res Public Health. 2020 Aug 28;17(17):6277. doi: 10.3390/ijerph17176277 (PMC7504259; doi:10.3390/ijerph17176277)
Supplement: Supplementary file 1 [file ijerph-17-06277-s001.zip]

Archive with 1 entries (1 files):
- ijerph-895855-supplementary.docx
